# Supplementary material for: Immune response characterization of endometrial cancer
Source: Oncotarget. 2019 Jan 29;10(9):982–92. doi: 10.18632/oncotarget.26630 (PMC6398181; doi:10.18632/oncotarget.26630)
Supplement: Supplementary file 2 [file oncotarget-10-982-s002.xlsx]

## Sheet: Sheet1
Supplementary Table 1: Details of genes that were significantly correlatd with survival (P<0.05).
Gene symbol	Cox coefficient	P value
A2ML1	0.171003	0.041607
AADAC	0.400816	0.000410361
AAK1	0.994144	0.00520486
AAMP	0.99041	0.0142862
AARS2	0.987722	0.0223773
ABCA7	-0.40584	0.0127683
ABCC5	0.653233	0.0112034
ABLIM2	-0.310271	0.0268164
ABT1	1.01718	0.0154434
ACACB	0.471975	0.0193156
ACAD11	-0.687775	0.0140236
ACAP1	-0.391195	0.0259434
ACAP2	0.668506	0.0301903
ACAT2	0.590709	0.017192
ACER2	0.412792	0.0210374
ACOT7	0.536902	0.00737179
ACPP	0.340351	0.00947871
ACTA1	0.266059	0.0125316
ACTL6A	0.69176	0.0436734
ACTR3	0.911479	0.0226295
ACVR2A	0.629371	0.0352194
ACY1	0.649756	0.0352867
ADA	0.839127	0.00165201
ADAM22	0.349875	0.0155696
ADAMTS4	0.470621	0.0182368
ADAMTSL5	-0.0441035	0.0214881
ADD2	0.293133	0.00192936
ADH6	-0.0232938	0.0350235
ADIPOR1	0.848737	0.0288888
ADO	1.00872	0.00582607
ADRA2B	0.313809	0.0076959
AFMID	0.889243	0.0269142
AGAP2	-0.510715	0.0132712
AGPAT1	0.833792	0.0226414
AGPAT5	0.52219	0.0443798
AGXT2L2	-0.9288	0.043071
AHDC1	0.606404	0.0360652
AIM1L	0.292558	0.0217169
AK3L1	0.417175	0.0178457
AK7	-0.288779	0.0127119
AKAP12	0.360405	0.00213165
AKIRIN1	0.675173	0.0241423
AKNA	-0.5745	0.0236481
AKR1C1	0.133554	0.0394869
ALDH1B1	0.63213	0.0159971
ALDH1L2	0.348303	0.0143503
ALDH4A1	0.553162	0.00495992
ALDH8A1	-0.032965	0.0188088
ALG12	-0.808887	0.0390342
ALG13	-0.676069	0.0497452
ALG2	-0.680358	0.0476797
ALG3	0.987025	0.00422676
ALKBH4	1.14884	0.0364299
ALS2CR4	0.500424	0.0481416
AMICA1	-0.352708	0.00435727
AMPD3	-0.561598	0.00767646
AMY1A	-0.231745	0.00738787
AMY2A	-0.0236994	0.0354976
AMY2B	-0.275161	0.0460216
ANAPC1	0.621417	0.0405348
ANAPC4	-0.368461	0.0307431
ANG	-0.284483	0.0347014
ANGPT1	0.596263	0.00336313
ANK1	0.208829	0.0326082
ANKRD10	-0.573445	0.0491395
ANKRD13B	0.434947	0.0234475
ANKRD20A3	-0.0315864	0.0305531
ANKRD27	0.693836	0.0238052
ANKRD42	-0.631822	0.0288712
ANKRD54	-0.786153	0.0118569
ANKRD57	0.947077	0.00013562
ANO1	-0.25361	0.0181727
AOX1	-0.0439021	0.00250702
AP1S1	1.08684	0.00518789
AP1S3	0.596784	0.0122388
AP2M1	0.873763	0.00575473
AP3M1	0.722888	0.0342998
AP3M2	0.68443	0.0396536
APBB1IP	-0.408709	0.00647306
APBB2	0.624269	0.0485639
APOA1BP	1.15699	0.00223313
APOB48R	-0.622924	0.00203106
APOBEC3G	-0.343024	0.0258406
APOL2	-0.62935	0.0223198
APOLD1	0.414555	0.0255985
AQP11	0.487395	0.0247225
ARC	0.260009	0.0125644
ARFGAP3	-0.466333	0.0385949
ARGFX	0.673607	0.0206176
ARHGAP22	-0.397942	0.0425884
ARHGAP25	-0.591182	0.00546731
ARHGAP26	-0.392903	0.0313
ARHGAP28	0.531744	0.00408715
ARHGAP29	0.376673	0.0241689
ARHGAP9	-0.468517	0.00686711
ARHGDIB	-0.581689	0.0159596
ARHGEF18	-0.762995	0.034674
ARHGEF5	0.604397	0.0298971
ARHGEF6	-0.467875	0.0456269
ARL4C	0.48996	0.00929111
ARL6IP6	0.45755	0.0495913
ARL8A	1.75364	0.00026915
ARMC1	0.785797	0.0123412
ARMC2	-0.590774	0.0139902
ARPC1A	0.781276	0.0490187
ARPC2	1.04258	0.0161034
ARSI	-0.0378221	0.0186261
ASAH1	0.565484	0.0380538
ASAP1	0.626434	0.00473864
ASB2	-0.383273	0.00259875
ASB6	1.15523	0.0119987
ASB9	0.507597	0.000978257
ASCC1	0.860763	0.00675765
ASH2L	0.833451	0.0229602
ASNS	0.497633	0.0243081
ASPM	0.375679	0.0300036
ASPRV1	0.528469	0.0197747
ASRGL1	-0.296424	0.00170079
ASS1	0.297861	0.0121237
ATAD2	0.46252	0.0134176
ATCAY	0.442477	0.0108392
ATF6	0.542005	0.0468449
ATG10	0.974753	0.0198125
ATG9A	0.758988	0.0226946
ATP11B	0.778173	0.00140305
ATP1A4	0.260407	0.0175587
ATP2B1	0.520636	0.0462326
ATP2C2	-0.223317	0.0162593
ATP5G3	0.882622	0.0174423
ATP6V1B2	0.874771	0.00678684
ATP6V1F	1.17707	0.0031653
ATP6V1H	0.977085	0.0150463
ATP8B3	-0.377461	0.0409051
ATPIF1	-0.66492	0.0313309
AVL9	0.598357	0.0322474
B4GALNT1	0.33875	0.00172414
B4GALNT3	-0.264448	0.0191335
B4GALNT4	0.286416	0.0273817
B4GALT1	-0.39022	0.0319392
B4GALT3	0.81728	0.0111599
B9D2	-0.525366	0.0348406
BAALC	0.255568	0.02819
BACH2	0.32445	0.0293074
BAG3	0.488413	0.00351249
BARD1	0.28506	0.0497849
BATF	-0.445868	0.000786009
BAZ1B	0.729516	0.0454731
BBOX1	0.224003	0.0211064
BCKDHB	0.646074	0.0219384
BEND2	0.485386	0.00632887
BEX2	0.374906	0.00537879
BEX5	-0.0707217	0.00283814
BHLHE22	-0.0323812	0.0152129
BIN2	-0.390383	0.0105045
BLVRA	-0.506042	0.0298352
BMP1	0.494203	0.0326062
BMP7	0.279006	0.0109655
BMX	-0.0289182	0.0419327
BNC2	0.263582	0.0295105
BNIPL	0.509403	0.000740605
BOP1	0.662826	0.0204512
BPNT1	0.580816	0.0387337
BRD4	0.837799	0.03044
BRF2	0.887171	0.00488404
BRI3	0.814248	0.0488185
BRIP1	0.361521	0.0493736
BRIX1	0.655121	0.0343081
BRSK1	0.334086	0.0225907
BTK	-0.299178	0.0417071
BYSL	1.17373	0.0032568
BZW2	0.957168	0.0018058
C10orf140	-0.0304447	0.0382405
C10orf35	0.656036	0.0187784
C10orf58	1.10101	0.00330593
C10orf79	-0.259413	0.00818655
C10orf95	-0.30594	0.0230965
C11orf66	-0.334296	0.00627832
C11orf71	-0.562201	0.034658
C11orf84	0.806522	0.012249
C11orf93	-0.234835	0.0429092
C12orf34	0.274324	0.0482333
C13orf18	-0.301636	0.0294458
C14orf101	-0.468969	0.0463963
C14orf139	-0.33187	0.0445946
C14orf142	-0.706261	0.0162363
C14orf179	-0.739533	0.0192445
C14orf33	0.945074	0.00157763
C14orf45	-0.386248	0.0250838
C15orf27	0.615104	0.00133388
C15orf34	-0.0408797	0.0303455
C15orf61	0.629256	0.0496486
C16orf5	0.435892	0.0447136
C16orf71	-0.306409	0.0214663
C16orf88	0.894956	0.00359633
C16orf93	-0.410013	0.0339991
C17orf71	0.591337	0.0416295
C17orf72	-0.382893	0.0103342
C17orf96	0.408757	0.0182009
C18orf45	0.605674	0.0464688
C19orf18	-0.0472353	0.000633049
C19orf28	-0.802253	0.0307849
C19orf40	0.73917	0.000878396
C19orf47	1.07745	0.0124616
C19orf57	0.362387	0.0220792
C1orf101	-0.0379907	0.0429644
C1orf103	0.51992	0.0376442
C1orf128	0.950735	0.0438239
C1orf183	0.447923	0.0240494
C1orf212	0.78698	0.035093
C1orf216	0.556298	0.0412042
C1orf228	-0.41973	0.00507415
C1orf61	0.432397	0.0448734
C1orf69	0.782372	0.0164974
C1orf85	0.926336	0.00135648
C1orf88	-0.177978	0.0414515
C1orf91	-0.692152	0.0348343
C1orf95	-0.0278353	0.00964071
C1QTNF4	-0.0335361	0.016747
C20orf11	0.863818	0.0370881
C20orf177	0.790773	0.00767309
C20orf20	0.863562	0.00668144
C20orf24	0.836806	0.017671
C20orf27	0.895585	0.00039395
C20orf29	0.905512	0.0177727
C20orf46	0.399568	0.0169827
C20orf56	-0.0312226	0.0250485
C21orf2	-0.559564	0.0416314
C21orf59	-0.814076	0.0120192
C21orf7	-0.426503	0.0433455
C21orf71	-0.0244075	0.00249497
C2orf24	0.822096	0.0476998
C2orf47	0.77613	0.0280888
C2orf50	-0.244559	0.0307909
C2orf62	-0.213695	0.0401542
C2orf81	-0.429357	0.0164457
C3orf21	0.768309	0.0317096
C3orf24	0.313115	0.0469401
C3orf26	0.991852	0.000960907
C3orf33	0.946355	0.00951324
C3orf38	0.992728	0.0143419
C3orf45	0.608048	0.0441342
C3orf59	0.420212	0.0105641
C3orf72	-0.364527	0.0123568
C4orf37	0.324343	0.0266709
C4orf38	-0.486009	0.00265885
C4orf49	-0.042353	0.00256571
C5orf32	-0.500656	0.0281769
C5orf33	0.680466	0.0355677
C5orf51	0.700545	0.0340478
C5orf53	-0.852687	0.000476408
C5orf56	-0.606121	0.0423043
C6orf134	0.951422	0.00990611
C6orf153	1.23058	0.00234515
C6orf163	-0.436294	0.0228421
C6orf165	-0.273433	0.0153509
C6orf167	0.600082	0.03411
C6orf204	0.518322	0.015478
C6orf52	-0.0855195	0.000105598
C6orf97	-0.249912	0.00869722
C7orf57	-0.0199692	0.0488098
C7orf58	-0.350283	0.0043979
C7orf63	-0.435925	0.00558828
C8G	-0.0248439	0.0390503
C8orf33	0.556641	0.0342594
C8orf41	1.03079	0.0135698
C8orf42	0.364652	0.0186794
C8orf55	0.662199	0.00941852
C8orf76	0.826981	0.0240678
C8orf86	0.570488	0.0138454
C9orf103	-0.584844	0.00320616
C9orf116	-0.269896	0.0367793
C9orf119	0.880037	0.0124212
C9orf25	0.54688	0.0380351
C9orf68	-0.359095	0.00359469
C9orf9	-0.464567	0.0299292
CA13	0.579222	0.0165272
CA2	0.353152	0.00195004
CA3	0.28885	0.0440508
CABLES2	0.655054	0.00759902
CACNA2D2	0.258748	0.00704356
CACNA2D3	0.503536	0.000872958
CACNB4	0.378143	0.0311935
CALU	0.705965	0.0162068
CAMK2G	1.32829	4.6034e-05
CAMKK1	0.422426	0.0192846
CARD14	0.399441	0.0377547
CARKD	-1.11737	0.0177789
CARS2	-0.79331	0.0439615
CASC1	-0.2331	0.0278639
CASK	0.656516	0.031054
CASP2	0.947371	0.016816
CBS	0.236135	0.0181652
CBWD2	0.815764	0.0298055
CBWD5	0.45245	0.0459298
CBY1	-0.574174	0.02273
CCDC103	-0.320294	0.0323587
CCDC11	-0.248428	0.0388781
CCDC114	-0.226656	0.021104
CCDC151	-0.240518	0.0145432
CCDC153	-0.239766	0.035542
CCDC157	-0.444784	0.025703
CCDC159	-0.577872	0.0276214
CCDC19	-0.185519	0.0342889
CCDC25	1.16333	0.00339079
CCDC40	-0.370165	0.00872103
CCDC42B	-0.553382	0.0101653
CCDC56	-0.619687	0.0373526
CCDC57	-0.569784	0.0260547
CCDC64	-0.35323	0.0488431
CCDC69	-0.501812	0.00940916
CCDC78	-0.170448	0.0394642
CCDC81	-0.342289	0.0264819
CCDC84	-0.555829	0.0473702
CCDC88A	0.496982	0.00471489
CCDC88B	-0.537596	0.0159064
CCDC96	-0.404207	0.00805997
CCL25	-0.0205835	0.0124308
CCL28	-0.296334	0.0279963
CCL5	-0.456526	0.0236114
CCND2	-0.406604	0.00797824
CCNF	0.410353	0.0417509
CCNJL	0.470228	0.00420337
CCNY	0.860569	0.018569
CCR2	-0.0347174	0.0449447
CCR5	-0.326749	0.0178037
CCR7	-0.244493	0.0281989
CCRN4L	0.650901	0.0431166
CCT4	0.858271	0.011548
CCT5	0.893052	0.0134522
CCT7	0.937182	0.0414329
CD2	-0.355609	0.00286994
CD247	-0.376614	0.00835228
CD27	-0.32769	0.0218727
CD37	-0.449692	0.019361
CD3D	-0.352838	0.00240534
CD3E	-0.370044	0.00232321
CD3EAP	1.28232	0.00215587
CD4	-0.434391	0.0121876
CD7	-0.345024	0.00774923
CD74	-0.372683	0.00890917
CD79B	-0.328241	0.0295597
CDC123	1.10582	0.0153632
CDC16	-1.02101	0.0123756
CDC20B	-0.0445393	0.0139861
CDC25A	0.505498	0.0108358
CDC25B	0.66864	0.00129896
CDC40	0.711392	0.0299847
CDC42EP1	0.492454	0.0197436
CDC42SE1	0.671624	0.043729
CDCA2	0.367882	0.0394486
CDH2	0.222613	0.0206743
CDH3	0.306432	0.0438588
CDHR1	-0.0375843	0.0427321
CDHR3	-0.267248	0.0339971
CDHR4	-0.319326	0.015149
CDK14	0.428723	0.0289959
CDK2	0.485845	0.0375744
CDK4	0.686465	0.0404862
CDKAL1	1.02068	0.0047942
CDKN2B	0.365919	0.0137751
CDON	0.431282	0.0241163
CDRT15	-0.021179	0.0149767
CDRT4	-0.703467	0.00833002
CDSN	-0.0485401	0.0261777
CDYL	0.948105	0.0048307
CEBPZ	0.819592	0.016034
CECR4	-0.0415648	0.0328782
CELF1	0.635201	0.0471043
CELF4	0.292225	0.0213824
CELF6	-0.915525	0.00656805
CELSR3	0.403591	0.0173985
CENPH	0.473595	0.0467881
CENPL	0.560281	0.0173664
CEP68	1.17862	0.00211108
CERK	0.591201	0.02141
CES7	0.312528	0.0270806
CETN2	-0.524176	0.0315414
CFL1	1.15017	0.0248093
CFP	-0.556861	0.00228207
CGB7	-0.0263541	0.00601391
CHAC2	0.618298	0.00496877
CHD4	1.05064	0.0148645
CHD7	0.88239	0.00364626
CHEK1	0.598236	0.0173953
CHI3L2	-0.0517091	0.000365295
CHMP4A	-0.886459	0.00414226
CHMP7	1.43341	0.000262582
CHRFAM7A	-0.0329778	0.0246561
CHRM3	0.475748	0.0100128
CHRNA3	0.166391	0.0421301
CHRNA5	0.504145	0.00263657
CHRNB1	0.507349	0.0487699
CHRNB4	0.597011	0.0049474
CHST2	0.274058	0.0163802
CIAO1	1.50425	0.0221132
CIB2	0.325109	0.0456916
CIC	0.658633	0.046362
CIRBP	-0.628146	0.045675
CIRH1A	0.980659	0.00797871
CISD3	0.913926	0.032927
CKS1B	0.573996	0.0141498
CLCN2	0.534405	0.0264467
CLEC10A	-0.265024	0.007826
CLEC18C	0.405374	0.00761887
CLIC2	-0.351488	0.0429108
CLN8	0.559875	0.0499258
CLSPN	0.282274	0.0445437
CLU	0.195432	0.0477143
CMAH	-0.294353	0.0403202
CNBP	1.26023	0.0120084
CNNM1	0.60937	0.00107507
CNNM4	0.547288	0.0406442
CNOT7	0.875961	0.0127259
COL24A1	-0.0701521	0.00200203
COLQ	-0.375412	0.0495739
COMMD2	0.80786	0.0410829
COMP	0.176499	0.0163708
COPS5	1.14802	0.0102634
COQ4	-0.730592	0.0267418
CORO1A	-0.405338	0.0212344
COX4I2	0.455177	0.0464596
CPE	0.358492	0.0156143
CPM	-0.35941	0.00291785
CPNE3	0.682243	0.0437048
CPNE8	0.268297	0.0469875
CPSF4	0.9994	0.0091072
CPZ	-0.232861	0.0173278
CRABP2	0.354468	0.000839347
CRCP	1.49504	0.00154972
CROCCL1	-0.519084	0.049273
CSE1L	0.683624	0.0225804
CSNK2A1	1.12734	0.000871444
CSNK2A1P	0.536506	0.0186976
CTCFL	0.317041	0.033849
CTH	0.442404	0.0159635
CTPS	0.546982	0.0439128
CTSE	-0.0219386	0.0215578
CTSL2	-0.246377	0.0181822
CTSS	-0.397783	0.016017
CTSW	-0.423181	0.000334017
CUTA	0.971654	0.0359898
CXADR	0.372129	0.023887
CXADRP2	0.398599	0.010763
CXCR3	-0.365866	0.000776176
CXCR6	-0.225218	0.0498941
CXorf40B	0.752235	0.0426789
CXorf56	0.613818	0.0292258
CXXC4	-0.0185759	0.0215076
CXXC5	0.482889	0.012054
CYC1	0.532212	0.0463878
CYCSP52	-0.0153586	0.0476238
CYP26B1	0.281079	0.00991141
CYP2E1	-0.0530617	0.0019726
CYP4B1	-0.0294352	0.0370223
CYP51A1	0.853027	0.00502471
CYTH1	-0.824544	0.043953
CYTH4	-0.363577	0.0458035
DAAM1	0.481564	0.031832
DAAM2	0.4194	0.0152519
DACT2	-0.155905	0.0234952
DARS2	0.573124	0.0205678
DAXX	0.965382	0.0331738
DBI	0.775366	0.028179
DBN1	0.642817	0.0317559
DCAF10	0.959176	0.0265358
DCAF13	0.810325	0.016058
DCAF4	0.99316	0.00339882
DCDC2B	-0.0821702	7.20329e-06
DCLK1	0.247735	0.00618643
DCLRE1B	0.675264	0.0165746
DCP1A	0.623541	0.0169795
DCTN5	0.865361	0.0377327
DCTN6	1.26847	0.00337659
DCTPP1	0.838446	0.00613569
DCUN1D1	0.740148	0.0195582
DCUN1D3	0.699991	0.0416239
DDA1	1.15335	0.0316943
DDX18	0.743991	0.0332187
DDX21	0.529445	0.00691616
DDX27	1.01622	0.0165498
DEGS1	0.599797	0.0408286
DEK	0.459183	0.029318
DENND1C	-0.451212	0.0496661
DENND2C	0.650094	0.0333533
DEPDC6	-0.307799	0.0454325
DERL1	0.936329	0.020913
DFFA	1.41489	0.000168477
DGKD	0.578597	0.0389479
DHCR24	0.534452	0.00380132
DHCR7	0.708096	0.00226384
DHRS3	-0.430324	0.0168974
DHRS7B	-0.69985	0.0156626
DHX35	0.782621	0.0453899
DHX36	0.924799	0.00615294
DHX57	0.924003	0.041035
DISP2	0.224753	0.0432156
DKC1	0.889625	0.00498832
DKFZP434L187	-0.0468809	0.0352413
DLEU2	0.647485	0.0382084
DLG5	0.486219	0.00982198
DLGAP3	0.365305	0.000131688
DLGAP4	1.09804	0.0320157
DMWD	0.841382	0.038593
DNA2	0.415382	0.0498305
DNAH3	-0.227726	0.0172205
DNAH6	-0.213484	0.0324993
DNAH9	-0.214898	0.003566
DNAJA3	0.989184	0.016719
DNAJB1	0.465449	0.0174532
DNAJB13	-0.187022	0.0160467
DNAJB5	0.54772	0.00870478
DNAJC10	-0.430518	0.0251913
DNAJC12	0.238341	0.0282105
DNAJC15	-0.210082	0.0321374
DNAJC18	0.532093	0.0265559
DNAJC19	1.12554	0.0042253
DNAJC9	0.942448	0.00360414
DNALI1	-0.215134	0.00771352
DNER	0.169724	0.0482844
DOCK8	-0.440673	0.00933353
DOK3	-0.459436	0.0373779
DOK5	0.301258	0.00681739
DPF3	0.307827	0.00567766
DPH2	0.730044	0.0188057
DRAM1	-0.99787	3.73345e-05
DSC2	0.357183	0.0109028
DSC3	0.357035	0.0386179
DSCC1	0.448176	0.0403013
DSCR3	0.665	0.0435853
DSEL	0.269821	0.0442193
DSG2	0.502007	0.0372636
DSG3	0.427785	0.000839343
DSN1	0.552511	0.0488826
DSTYK	0.893008	0.0110278
DTL	0.375985	0.0491226
DTNA	0.276455	0.0119184
DVL2	0.712094	0.0228395
DVL3	0.934357	0.0177702
DYNC1I2	1.02769	0.0276444
DYNLRB2	-0.0217023	0.0472006
DYRK2	0.60978	0.027222
E2F1	0.386918	0.0150472
E2F2	0.446437	0.0260766
E2F5	0.670202	0.0114209
EBI3	-0.0383616	0.0475832
ECE2	0.986869	0.000343408
ECEL1	-0.243353	0.0116367
ECT2L	-0.486337	0.0166308
EDN3	-0.021456	0.0416228
EEF1A2	0.134337	0.042163
EFCAB10	-0.435452	0.0139428
EFCAB6	-0.0611173	0.000461875
EFHB	-0.0761736	0.023452
EFHC1	-0.424085	0.0245399
EFNA5	0.362206	0.0118412
EIF1AD	1.20494	0.0158928
EIF1B	0.64097	0.0451306
EIF2AK2	0.498663	0.0400441
EIF2B5	1.09855	0.0311192
EIF2C2	0.419009	0.0488399
EIF2S2	0.950964	0.0142686
EIF4A1	0.828178	0.0493853
EIF4EBP2	0.948293	0.00896869
EIF4G1	0.907887	0.0114522
EMR4P	-0.0502011	0.0155345
ENC1	0.561852	0.0010891
ENHO	0.257436	0.00511431
ENOSF1	-0.583413	0.0408397
ENOX2	0.554151	0.0125931
ENTPD4	1.349	0.00819298
EPHA4	0.271549	0.0295003
EPHB2	0.276542	0.0482786
EPHB4	0.627049	0.0256688
EPHX4	0.41188	0.000506056
EPPK1	0.336314	0.00789523
EPRS	0.503737	0.0415404
EPS8L1	-0.282652	0.0200034
EPS8L3	-0.020314	0.0248349
EPT1	0.687751	0.0198059
ERG	-0.600516	0.00279619
ERI3	0.983837	0.0364266
ERLIN2	0.75169	0.0484395
ERMN	-0.0385298	0.00390765
ESCO2	0.413796	0.014306
ESR1	-0.243157	0.00325316
ESX1	0.298656	0.0337313
EVI2B	-0.337874	0.0205463
EXD1	0.690581	0.0185407
EXO1	0.364158	0.0398634
EXOC4	1.16264	0.00995708
EXOSC2	0.823249	0.0298879
EXOSC3	0.804064	0.0164596
EXOSC5	0.720898	0.0405158
EXOSC6	1.00215	0.0137266
FAAH	-0.427697	0.0106743
FABP5	0.25871	0.0474489
FAH	0.795953	0.0203353
FAIM3	-0.356098	0.043221
FAM101B	0.450235	0.0369076
FAM105B	0.775388	0.0260188
FAM110B	0.350025	0.00463631
FAM113B	-0.36009	0.014953
FAM116B	-0.706786	0.001867
FAM117A	0.690186	0.0413235
FAM124A	0.414353	0.0361722
FAM127A	0.881078	0.0233549
FAM131A	0.956708	0.00377123
FAM131B	-0.057823	0.00631725
FAM131C	0.300846	0.00628638
FAM154B	-0.294927	0.00598622
FAM164C	-0.496075	0.00881981
FAM166A	-0.434013	0.0293974
FAM166B	-0.178826	0.0137356
FAM167A	0.265266	0.0137557
FAM179A	-0.285248	0.00578263
FAM189A2	-0.208199	0.0159123
FAM189B	0.812041	0.012673
FAM190A	0.439202	0.0107378
FAM20B	0.804451	0.0178678
FAM40B	0.338517	0.0365461
FAM43A	0.541889	0.00206399
FAM47E	-0.298168	0.0410368
FAM49B	0.635942	0.0162659
FAM53C	1.17111	0.0147353
FAM59A	0.442603	0.0269469
FAM64A	0.407476	0.0199396
FAM65B	-0.291663	0.0263789
FAM66A	0.858231	0.00995515
FAM72A	0.41372	0.0369545
FAM72B	0.398123	0.0474112
FAM72D	0.466335	0.0225773
FAM78A	-0.555805	0.0397812
FAM83D	0.574058	0.0035028
FAM84B	0.574833	0.0370892
FAM86B1	0.53156	0.0439961
FAM92A3	-0.0831127	0.000498538
FANCE	0.696266	0.00107486
FANK1	-0.292119	0.0382051
FARP1	-0.674988	0.0443792
FARSA	0.876315	0.0428607
FARSB	1.18866	0.00840063
FASN	0.423255	0.0158279
FASTKD5	0.703013	0.0346383
FAT2	0.205314	0.0231586
FBLIM1	0.687356	0.0373572
FBLN7	-0.481276	0.0104443
FBN2	0.224012	0.0096224
FBP1	-0.348389	0.00412661
FBXL18	0.757773	0.00527464
FBXL8	-0.444716	0.0358493
FBXO10	1.31515	0.000376837
FBXO15	-0.272392	0.0437775
FBXO28	0.569432	0.0247355
FBXO36	-0.495648	0.0220816
FBXO45	0.874014	0.00417847
FBXO46	0.953459	0.0182796
FCF1	0.830575	0.0365666
FCGRT	-0.504673	0.00859499
FDFT1	0.748841	0.0172215
FDPS	0.652489	0.0396839
FER	0.651643	0.00511274
FERMT2	0.615814	0.0205374
FGF1	-0.35791	0.00281473
FGF12	0.228137	0.0196568
FGR	-0.371479	0.0402983
FHAD1	-0.372996	0.0100709
FHDC1	0.567424	0.0101909
FIGNL2	0.237316	0.0430024
FKBP10	0.40732	0.0222071
FKBP15	-0.987882	0.0193605
FKBP1A	1.38754	0.000181361
FKBP1AP1	0.928473	0.000215253
FKBP4	0.685933	0.0310582
FKBP5	0.299177	0.0152869
FLAD1	1.02101	0.0118214
FLJ13224	-0.0281912	0.041439
FLJ22536	0.462546	0.0418493
FLJ35024	-0.0832829	0.000227934
FLJ35390	0.433133	0.0414985
FLJ36031	0.853185	0.00238044
FLT3LG	-0.506339	0.0475319
FLVCR2	0.353135	0.0325937
FMO3	-0.0737542	0.00136759
FMO5	-0.267391	0.0466657
FMO6P	-0.0163344	0.0395732
FN1	0.354017	0.00716607
FNDC1	-0.221739	0.0346527
FNDC8	0.405952	0.0488089
FOXA2	-0.0816371	9.64834e-05
FOXJ1	-0.225115	0.00764686
FOXP4	1.05647	6.93746e-05
FRRS1	0.493952	0.0288757
FUCA1	-0.57851	0.0195757
FUT10	0.587157	0.0240542
FUT7	-0.0268318	0.0478014
FXR1	0.813945	0.0392308
FXYD1	-0.0439242	0.0353435
FXYD6	0.282164	0.0443042
FYTTD1	0.740773	0.0243912
FZD10	-0.229581	0.00543856
FZD7	0.336802	0.00286552
GAB2	0.58958	0.0121196
GABBR1	-0.341621	0.0181006
GABRE	-0.048393	0.0219068
GALNT14	0.202116	0.0244252
GALNT2	0.656538	0.0489907
GAN	0.432384	0.0432907
GART	0.656629	0.0282749
GATAD2A	0.914136	0.0226144
GATAD2B	0.679367	0.0285985
GCC1	0.813303	0.0255566
GDAP1	0.36354	0.0305214
GDI2	0.752343	0.0282045
GEMIN5	0.604819	0.0351316
GFM1	0.725761	0.0179117
GGCX	0.928358	0.0107772
GGH	0.440662	0.000982178
GGN	-0.0806056	0.000615951
GIMAP1	-0.449471	0.00923529
GIMAP2	-0.431945	0.00540134
GIMAP6	-0.453605	0.0247828
GIMAP7	-0.427464	0.00559432
GINS1	0.407199	0.0484735
GINS4	0.554898	0.00699826
GIT1	0.971488	0.0248863
GJC2	0.336169	0.00404608
GLCE	0.645521	0.00169022
GLIS2	0.373854	0.0462243
GLIS3	-0.429727	0.0106548
GLS	0.541792	0.0156612
GLS2	0.334384	0.0371171
GLYATL2	-0.0424919	0.00212462
GMCL1	0.506524	0.0320451
GMFG	-0.524578	0.0142454
GMNN	0.466583	0.0358259
GMPS	0.887218	0.00344045
GNA14	-0.442798	0.012185
GNAL	0.427026	0.0113386
GNB5	-0.546871	0.0343261
GNGT2	-0.471049	0.00233424
GNL3L	1.1711	0.0011373
GNLY	-0.270858	0.019182
GOLGA7	0.868523	0.0177039
GOLM1	-0.492506	0.00946309
GP2	-0.0280013	0.0381522
GPAA1	0.582545	0.0369267
GPAM	0.580815	0.0234831
GPC2	0.382916	0.0193157
GPC3	0.221984	0.0118108
GPN1	1.01029	0.00585846
GPR109A	-0.0264827	0.0234187
GPR132	-0.520819	0.00048525
GPR135	-0.314096	0.0376727
GPR157	0.503473	0.00854615
GPR161	0.421805	0.0268371
GPR3	0.368235	0.0143024
GPR37L1	0.650555	0.0231247
GPR39	0.364524	0.018444
GPR55	-0.0339195	0.000182324
GPR68	-0.37586	0.0331048
GPR77	-0.0263418	0.0246221
GPR81	0.620669	0.0264397
GPSM3	-0.465244	0.0298862
GRB7	0.529181	0.00462639
GRK6	0.923895	0.0255009
GRPEL2	0.798957	0.0155129
GSK3A	1.35611	0.00778382
GSPT2	-0.0519926	0.00797081
GTF2E1	0.962574	0.0240014
GTF2E2	0.796334	0.0478029
GTF2IRD1	0.710539	0.0222557
GTF3C2	0.971291	0.0432007
GTPBP10	0.67801	0.0202894
GTPBP3	0.820766	0.0465742
GTPBP4	0.936099	0.0108892
GTPBP5	1.01403	0.0083837
GTPBP8	0.849227	0.0274233
GUSBP3	0.651906	0.022319
GVIN1	-0.387841	0.0128926
GYPC	-0.525072	0.00652933
GZMA	-0.213202	0.0379973
GZMM	-0.0378566	0.0406631
HAPLN1	0.407541	0.00907965
HAS2	0.203834	0.0443475
HAUS2	0.763037	0.0360336
HAUS6	0.608965	0.0146059
HCG18	0.860118	0.0241217
HCG26	-0.284781	0.0297848
HCLS1	-0.457856	0.00414407
HDAC4	0.433496	0.0473598
HDGF	0.766184	0.0423464
HEATR1	0.562911	0.0463824
HEATR3	0.649754	0.0423493
HEBP1	0.703355	0.0261521
HECW2	0.434865	0.0209346
HEXA	-0.943391	0.00144912
HHIP	-0.0326413	0.00499274
HIBCH	0.622548	0.027227
HIC2	0.587461	0.0417911
HIF3A	0.249585	0.0113408
HIP1R	-0.734733	0.0136641
HIST1H4A	-0.021957	0.00824366
HIVEP2	-0.655443	0.0405682
HJURP	0.501929	0.0285498
HLA-DMA	-0.283855	0.0495763
HLA-DMB	-0.275988	0.0364896
HLA-DOB	-0.228248	0.0417114
HLA-DPB1	-0.348444	0.017517
HLA-DQA1	-0.255035	0.0271648
HLA-DQA2	-0.325592	0.00223417
HLA-J	-0.384178	0.00996897
HMBOX1	0.622318	0.0179759
HMG20B	-0.667021	0.0461848
HMGA1	0.374577	0.0442193
HMGA2	0.258926	0.0268299
HMGB3	0.810664	0.00664855
HMGCS1	0.489312	0.0448215
HMGXB3	-0.946696	0.0206812
HMHA1	-0.513207	0.0257704
HNF1A	-0.31473	0.0193559
HNMT	-0.447971	0.00131983
HNRNPR	0.656575	0.0402492
HOMEZ	-0.964329	0.0225337
HOXA5	0.18598	0.0379526
HOXA7	0.218684	0.00840668
HOXA9	0.164765	0.0491231
HOXB2	-0.226312	0.00972254
HOXB3	-0.190999	0.00427936
HOXB4	-0.186538	0.0149122
HOXB6	-0.206268	0.000373294
HOXB7	-0.232832	0.00745693
HOXB8	-0.172644	0.00214697
HOXD1	0.21996	0.0039411
HOXD3	0.379167	0.000752338
HOXD4	0.359081	0.000410575
HOXD8	0.346986	0.00637853
HPDL	0.358158	0.00122459
HR	0.320113	0.00890425
HRASLS5	-0.0246936	0.0206703
HS3ST3B1	-0.0540463	0.0149035
HS6ST1	0.539943	0.0118211
HSD17B11	0.434029	0.0465236
HSP90AB1	0.797637	0.0293844
HSPA14	0.899406	0.00780199
HSPA9	0.757301	0.0384759
HSPD1	0.636013	0.0240284
HTRA4	-0.0479744	0.0096918
HUNK	0.246539	0.036092
HVCN1	-0.46811	0.034516
HYAL3	0.709222	0.00531591
HYMAI	0.653344	0.0204548
ICAM2	-0.450849	0.027809
ICAM3	-0.721959	0.022525
IDH3B	0.9114	0.00838154
IDI1	0.537457	0.0337851
IFFO1	-0.442902	0.0404953
IFRD1	0.553451	0.0303552
IFRD2	0.90732	0.0112015
IFT27	-0.320785	0.0249991
IFT46	-0.598629	0.00847997
IGF1R	-0.305569	0.0354301
IGFBP2	0.357944	0.0241125
IGFBP5	0.355214	0.00708988
IGFBP7	-0.443592	0.0312844
IGSF1	0.277008	0.0155472
IGSF10	0.316368	0.0112147
IGSF3	0.431365	0.0436742
IGSF6	-0.343538	0.0144395
IGSF9	0.48633	0.0102999
IHH	-0.0523892	1.46675e-05
IKZF1	-0.472849	0.00314863
IL10	0.40466	0.0116584
IL12RB1	-0.568534	0.0246604
IL15	-0.431402	0.0420253
IL16	-0.545252	0.0017182
IL17RD	0.332353	0.033759
IL18R1	-0.274267	0.0333043
IL1RN	0.235886	0.0393003
IL2RG	-0.421934	0.00435839
IL32	-0.433658	0.00034499
IL3RA	-0.576638	0.0461492
IL4R	-0.518954	0.0297396
ILF2	0.751765	0.0218445
ILVBL	0.880006	0.00584406
IMMT	0.892272	0.0168142
IMPDH2	0.810395	0.0165666
INGX	0.469897	0.0331129
INHBE	0.211324	0.0443979
INPP5D	-0.543731	0.0026434
INSC	0.267544	0.0299693
IPMK	0.401153	0.0177057
IPO9	0.965575	0.00206546
IPW	-0.33508	0.0395409
IQCE	-0.64055	0.0270725
IRF8	-0.291525	0.0457966
ISG20L2	0.761283	0.00650779
ISLR	-0.253289	0.0466696
ISM1	-0.240007	0.044175
ISY1	1.0619	0.0101241
ITGA7	0.40233	0.0235882
ITGAL	-0.540563	0.00103181
ITGAX	-0.46181	0.015018
ITGB7	-0.403653	0.0236572
ITK	-0.317823	0.00707915
ITPA	0.793386	0.0260047
ITPK1	-0.672932	0.0443851
JAKMIP1	-0.0521129	0.00393185
JMJD7-PLA2G4B	-0.575971	0.0363154
JOSD1	1.01731	0.0100399
JPH1	0.464919	0.000777714
JUP	0.489627	0.0397511
KAL1	0.314508	0.00592366
KALRN	0.92411	0.000724151
KCNC3	-0.235471	0.0195027
KCNJ12	0.193557	0.0267948
KCNK6	-0.503596	0.00145697
KCNRG	-0.363054	0.0144623
KCTD10	0.975619	0.035042
KDM1A	0.813147	0.0378518
KDM5B	0.623452	0.0347375
KHK	0.333516	0.0240544
KIAA0020	1.07073	0.00329958
KIAA0090	0.769534	0.0167592
KIAA0196	0.561386	0.036047
KIAA0226	0.938687	0.00608099
KIAA0406	0.990721	0.0194984
KIAA0754	0.383295	0.0430325
KIAA1161	0.380589	0.0063082
KIAA1211	0.301543	0.0408398
KIAA1257	-0.458652	0.0348497
KIAA1274	0.348923	0.0369771
KIAA1279	0.687663	0.0469066
KIAA1324	-0.193372	0.00642151
KIAA1524	0.374236	0.0480357
KIAA1529	-0.266139	0.00700315
KIAA1644	-0.0419441	0.0207502
KIAA1751	-0.412216	0.0255741
KIDINS220	0.631697	0.04425
KIF1A	0.177727	0.0207324
KIF1B	0.881457	0.0176101
KIF3C	0.417842	0.0161575
KIF5C	0.294159	0.00604156
KLF12	0.412887	0.0249921
KLF2	-0.438556	0.0350177
KLF7	0.481927	0.0354004
KLHDC3	0.709715	0.0325701
KLHDC5	0.655344	0.0442865
KLHDC7A	-0.0726931	0.000124243
KLHDC8B	0.625686	0.0183777
KLHL12	0.734618	0.0208653
KLHL24	0.676015	0.039026
KLHL25	0.58495	0.0310128
KLHL6	-0.444292	0.00288259
KLHL8	0.608681	0.00175517
KLK10	-0.0428188	0.0159218
KLK11	-0.16413	0.012132
KLK14	-0.0773229	0.000371451
KLRK1	-0.481019	1.54905e-05
KPNA4	0.950459	0.0204616
KRAS	0.624064	0.0440824
KRT15	0.245361	0.0185042
L1CAM	0.253614	0.000566605
L2HGDH	0.938835	0.0436739
L3MBTL4	0.392937	0.0258797
LAMA4	0.433079	0.0352937
LAMA5	0.615706	0.0190284
LAMC1	0.47225	0.027711
LARP6	-0.421753	0.0332235
LASS6	0.593616	0.0035528
LAT2	-0.605305	0.0133665
LBX2	-0.0440487	0.0251088
LCK	-0.425264	0.00550101
LCP2	-0.492483	0.00693602
LDLRAD3	0.648681	0.00354379
LEPREL1	0.35856	0.0168673
LETM2	-0.693597	0.00376884
LGI2	0.317611	0.00413847
LGR6	0.195013	0.0104733
LIAS	0.894353	0.0302133
LMTK3	-0.308327	0.00788385
LMX1B	0.422052	0.00433637
LNP1	0.537604	0.0267676
LOC100128640	0.534484	0.027407
LOC100128675	-0.0373897	0.0102609
LOC100233209	-0.328479	0.0390511
LOC100287718	-0.0174655	0.0221725
LOC100302401	0.577821	0.0286137
LOC115110	-0.52605	0.000129211
LOC148709	0.59906	0.00164531
LOC149134	-0.0773151	0.000301822
LOC151534	-0.305345	0.0390249
LOC152217	0.887642	0.00758888
LOC153684	-0.324736	0.0215938
LOC222699	0.410663	0.0281614
LOC284276	-0.399703	0.00146378
LOC286467	0.346723	0.043665
LOC389333	-0.430887	0.0339715
LOC389634	-0.38157	0.0135494
LOC494141	0.481663	0.0485167
LOC606724	-0.464944	0.00705238
LOC619207	-0.0430412	0.0179143
LOC645676	0.619264	0.0276047
LOC648740	-0.246092	0.0362323
LOC652276	0.873069	0.0131154
LOC728190	0.852711	0.0407256
LOC84931	-0.0180157	0.0459721
LPIN3	0.669695	0.0359093
LPP	0.577398	0.0172282
LPXN	-0.75112	0.00744963
LRAT	0.267172	0.0127497
LRCH3	0.911331	0.00392111
LRMP	-0.386734	0.0277187
LRP12	0.752543	0.00635829
LRP2BP	-0.483415	0.0128965
LRP4	0.176996	0.043939
LRP5L	-0.443123	0.022024
LRP8	0.492846	0.00187534
LRPPRC	0.861697	0.00518157
LRRC18	-0.0200171	0.00982824
LRRC20	0.492089	0.0256422
LRRC23	-0.423175	0.0174882
LRRC28	0.908085	0.00132175
LRRC3	0.329312	0.0281741
LRRC34	-0.393149	0.0319242
LRRC36	-0.421236	0.0220797
LRRC4	-0.0783576	0.00123838
LRRC42	0.608515	0.0399989
LRRC46	-0.275749	0.00702058
LRRC47	1.62152	0.00138241
LRRC48	-0.354955	0.00709636
LRRC50	-0.28608	0.000854899
LRRC56	-0.405235	0.0235495
LRRC58	0.592509	0.0318546
LRRC6	-0.244846	0.0307481
LRRN2	0.337055	0.00076056
LSAMP	0.343647	0.0147478
LSG1	1.10584	0.00188731
LSM1	0.809195	0.0426973
LSM11	0.694739	0.0478905
LSM2	0.845885	0.0178477
LSP1	-0.523863	0.00423833
LST1	-0.362572	0.0454425
LTA	-0.0265767	0.0452789
LTB	-0.460232	5.51665e-05
LTB4R2	-0.647734	0.0240419
LTBP1	0.385512	0.0454567
LTC4S	-0.0850402	0.000125886
LUZP6	0.802989	0.00901247
LY75	-0.34123	0.0493614
LY9	-0.0625209	1.04052e-05
LYPD1	0.28764	0.00405199
LYPD3	0.236047	0.0104402
LYPLA2	1.01449	0.0126696
LYPLA2P1	0.877143	0.0260285
LYSMD1	0.636833	0.004909
LZTS1	0.416736	0.00453309
MACROD2	-0.368657	0.0252865
MAD2L1BP	0.91768	0.0224124
MAFG	0.477283	0.0377285
MAGEF1	0.862648	0.0304678
MAK16	0.853124	0.00786181
MAL	0.159078	0.0261562
MAL2	0.602911	0.0239029
MAN2B1	-1.0362	0.0064898
MAP1LC3C	0.78879	0.000196622
MAP2	0.328687	0.00536237
MAP2K5	0.939841	0.00451003
MAP3K15	0.744358	0.0162834
MAP6	-0.29657	0.011876
MAPRE1	0.759949	0.0481125
MAPRE2	0.473612	0.0271452
MAPT	0.273278	0.0437396
MARCKS	0.451484	0.039796
MARS2	0.558387	0.0363469
MAST1	0.331159	0.0262841
MATN1	-0.337068	0.0141876
MAVS	1.07938	0.0105813
MBD5	0.774502	0.0230886
MBOAT2	0.551176	0.000650549
MBTPS2	0.615241	0.0474534
MCAM	0.47924	0.0371194
MCART1	0.828727	0.0210464
MCCC1	0.75486	0.00423892
MCM10	0.358208	0.0341176
MCM2	0.362485	0.0376242
MCM4	0.453761	0.0114594
MCM6	0.511493	0.0260925
MCM7	0.532472	0.0348624
MCOLN3	0.228507	0.0175261
MCTP1	0.286797	0.0416785
MDC1	0.555476	0.0294102
MDH1	1.06234	0.0335642
MDH2	0.806987	0.0132359
MED10	0.944106	0.0122436
MED11	-0.873124	0.0154446
MED12L	0.189145	0.0269384
MED20	1.05892	0.0363491
MED8	1.12074	0.0168863
MEIS2	-0.238601	0.0319172
MEPCE	1.44638	0.00154816
METAP2	0.827124	0.0294579
METTL11A	0.831364	0.0168474
METTL2A	1.04568	0.0083029
METTL2B	1.00706	0.0035491
METTL5	1.41757	0.00386335
METTL8	1.71637	0.000135762
MEX3A	0.470911	0.0276553
MFAP5	-0.369142	0.0417249
MFN1	0.728737	0.0158617
MFNG	-0.63067	0.00804726
MFSD11	0.836891	0.0285243
MFSD6	0.647746	0.0147368
MGAT4A	0.57182	0.0102543
MGC23284	-0.54255	0.0352786
MGC70857	0.753081	0.0116753
MGST3	1.3093	0.000737253
MIA	-0.682968	0.00155586
MKNK2	0.651305	0.0287697
MLF2	0.941704	0.0401779
MLLT11	0.42586	0.00089684
MLPH	-0.220329	0.00823714
MMADHC	0.802633	0.028684
MMD2	0.600175	0.0233609
MMP11	-0.366924	0.0096347
MMP25	-0.516058	0.00641694
MOCS3	1.01445	0.0169654
MORN1	-0.368863	0.0489616
MOSC1	0.552597	0.00829345
MOSPD3	1.0531	0.0205374
MPP2	0.271513	0.0168254
MPP4	0.694382	0.00816716
MPP6	0.513615	0.002559
MRAP2	-0.398224	0.000202052
MRGPRX2	0.319771	0.0210218
MRO	0.701151	0.0113274
MRPL13	0.675364	0.0350247
MRPL15	1.18616	0.00175413
MRPL3	0.892529	0.0279384
MRPL30	0.853052	0.0387298
MRPL37	0.781515	0.0217194
MRPL4	0.850348	0.0188016
MRPL47	0.822893	0.0283612
MRPS10	0.910432	0.0415687
MRPS12	1.00056	0.0150068
MRPS16	1.73172	0.000236939
MRPS18A	0.836609	0.00826348
MRPS18B	0.922079	0.00992029
MRPS22	0.985079	0.0245757
MRPS23	0.913354	0.0222269
MRPS30	0.794884	0.027755
MRTO4	0.884038	0.0231558
MRVI1	-0.406957	0.01834
MSH2	0.535374	0.0311324
MSH6	0.649332	0.0196669
MST4	0.392234	0.0255592
MSX1	-0.135732	0.0230403
MT1X	0.338473	0.0405195
MTAP	1.01801	0.00537374
MTHFD2	0.69559	0.00134951
MTIF2	0.930131	0.0325037
MTMR9	1.08573	0.00886534
MTPAP	0.811123	0.0429843
MTRF1	-0.61815	0.0385537
MTX2	1.26486	0.00831986
MUC13	-0.183936	0.0265048
MUL1	0.902814	0.0424515
MVK	0.771826	0.026224
MXD1	0.713075	0.00100426
MYBBP1A	0.747992	0.0414103
MYL3	-0.0237077	0.00455863
MYLK4	-0.0739805	0.000508656
MYNN	0.672108	0.044591
MYO1B	0.54599	0.0297724
MYO1D	0.910943	0.00472272
MYO1F	-0.482595	0.0217338
N4BP2L1	-0.417861	0.0275123
NAA50	0.626948	0.033766
NAAA	-0.477874	0.0316847
NALCN	-0.0255045	0.00416911
NAMPT	0.536976	0.0256759
NAP1L5	-0.40665	0.0321465
NAPSB	-0.244362	0.00112958
NAT10	0.807005	0.0414905
NAT14	0.554682	0.0367204
NAT6	0.937167	0.00492042
NAV1	0.758404	0.00320295
NBLA00301	-0.0416301	0.0180334
NCAM1	0.202406	0.0270571
NCBP2	0.886017	0.0115725
NCDN	0.407611	0.037568
NCF1	-0.374011	0.0154526
NCF1C	-0.388074	0.00955966
NCF4	-0.339999	0.0481966
NCKAP1L	-0.319276	0.0496385
NCL	0.810528	0.0469164
NCRNA00107	-0.485185	0.00813958
NCRNA00181	-0.6413	0.00396611
NDRG4	0.321123	0.0218204
NDST3	0.506614	0.0234508
NDUFA11	-0.773916	0.0218874
NDUFA4L2	0.305152	0.00340177
NDUFS2	0.62648	0.0489419
NECAB3	0.670514	0.00420909
NEIL2	0.986282	0.00175896
NEUROG2	0.180271	0.0440751
NFATC1	-0.537197	0.00495087
NFE2	0.279335	0.0146117
NFKBIL1	0.828701	0.0340607
NFKBIL2	0.539518	0.0186266
NIF3L1	1.04695	0.0271128
NIP7	0.757412	0.0406608
NIPSNAP1	1.00066	0.00302827
NKIRAS1	0.716404	0.00577227
NLRC3	-0.936769	0.000261069
NMD3	0.857163	0.0240229
NMNAT1	0.945508	0.0266682
NMNAT2	0.328481	0.0245809
NOC2L	0.844169	0.0293505
NOL10	0.893429	0.0270442
NOL9	0.60857	0.017377
NONO	0.986177	0.0226598
NOP56	1.18601	5.08641e-05
NOP58	0.920439	0.0150879
NOS2	0.298075	0.00400727
NOTCH2	0.474894	0.0472348
NOTCH3	0.522524	0.0279796
NPFFR2	0.610384	0.00468337
NPNT	0.368246	0.00426827
NR1I3	0.759882	0.00340375
NR2F2	-0.436675	0.026734
NRSN1	0.364836	0.0248837
NRTN	-0.237399	0.0110753
NSFL1C	1.37467	0.00688301
NSMCE2	0.953055	0.0228906
NSUN2	0.938269	0.0180741
NT5DC3	0.710241	0.00710863
NT5E	-0.258605	0.0116267
NTNG1	0.420233	0.000365591
NUCB2	-0.553822	0.0109956
NUCKS1	0.700605	0.00982278
NUDT16P1	0.31798	0.0494271
NUMB	-1.19306	0.00613662
NUP153	0.519429	0.0451072
NUP155	0.498352	0.0154439
NUP205	0.625179	0.022025
NWD1	-0.359023	0.0416584
NXN	0.66055	0.0437827
OCEL1	-0.528957	0.0487218
ODC1	0.498647	0.0181577
ODF3B	-0.303107	0.00573632
OGG1	0.980694	0.00979086
OLA1	0.960374	0.0106065
OPA1	1.0783	0.00443555
OPRK1	0.256096	0.00329338
OR2A7	0.610019	0.0208762
OR51E1	-0.0451411	0.0174311
OR51E2	0.467083	0.0143711
ORC2L	0.710099	0.0327909
OSBPL1A	0.637968	0.0341644
OSCP1	-0.385974	0.0390199
OVGP1	-0.312675	0.00108889
OXER1	-0.287646	0.0333779
OXSR1	0.831819	0.0412029
P2RX4	-0.872964	0.000586994
P2RY13	-0.0488488	0.00525652
P2RY8	-0.29411	0.0471148
PADI1	-0.0225919	0.0211991
PALM2	0.614402	0.00223482
PAM	-0.478952	0.00634073
PAMR1	-0.263059	0.0276113
PAOX	-0.380627	0.0296595
PARD3	0.638621	0.030424
PARL	1.06371	0.0160494
PARP10	-0.394549	0.0476801
PARP15	-0.0378446	0.00725086
PARVA	-0.664711	0.0383854
PCBD2	0.942572	0.0425612
PCDH11X	0.491422	0.0262104
PCDHB3	0.254311	0.040885
PCDHGB7	0.417246	0.0214131
PCOLCE2	0.269024	0.00666312
PCYOX1	0.899668	0.00555967
PDCD10	0.661496	0.0348539
PDCD11	0.66655	0.0483821
PDE12	0.699865	0.0319887
PDE3B	0.456198	0.00690007
PDE4D	0.344012	0.00675349
PDGFRL	0.282943	0.0418503
PDRG1	0.905908	0.0206603
PDZD2	0.553633	0.00278766
PEG10	0.186278	0.0241714
PELI1	0.742845	0.0278761
PEX13	0.923216	0.0274765
PFDN5	-1.18024	0.0126039
PFKM	0.620576	0.00658931
PGM2L1	0.546012	0.036266
PGR	-0.180494	0.0057514
PHF11	-0.688062	0.00839199
PHF15	-0.49987	0.0269804
PHF16	0.63076	0.0259095
PHF20	0.85538	0.0281375
PHGDH	0.640712	0.00182586
PHKA1	0.684038	0.0405793
PHKG1	-0.0844231	0.000153222
PHLDA2	0.288231	0.0234904
PIH1D2	-0.412416	0.00978145
PIK3C2B	0.890982	0.0092003
PIK3CA	0.556929	0.0364584
PINX1	0.765737	0.0215263
PION	-0.348649	0.0347038
PJA1	0.552072	0.0383427
PKIG	-0.617844	0.036476
PLA1A	-0.205245	0.0428898
PLA2G4C	-0.482705	0.00497546
PLA2G4F	0.400285	0.000385541
PLAGL2	0.620989	0.0161137
PLCB2	-0.379108	0.0423132
PLCD4	0.574698	0.0375808
PLCXD1	0.482697	0.0068449
PLEKHA2	0.628308	0.0399441
PLSCR3	0.926293	0.0107002
PLXNA4	0.208899	0.0188445
PM20D1	0.309582	0.0377584
PMM1	-0.576113	0.0056943
PMS2L1	1.13639	0.0165647
PNCK	0.310012	0.0131884
PNMA2	0.329975	0.0193267
PNO1	1.09428	0.00147402
PNP	0.895316	0.00479232
POGK	0.722237	0.0292433
POLB	0.846557	0.0174409
POLD2	0.713885	0.0411777
POLH	0.96764	0.00705012
POLR1A	0.683306	0.0220937
POLR1B	0.783527	0.00743297
POLR1E	1.23211	0.000212638
POLR2D	0.938179	0.00816245
POLR2H	0.95932	0.0311828
POLR3A	0.687721	0.0127068
POLR3D	1.01454	0.00215175
POM121	0.756935	0.038735
PON2	0.594685	0.047487
POP7	1.09869	0.0207891
POU2F3	0.270971	0.0398434
POU5F1B	-0.0888969	2.66496e-05
PPA1	0.672633	0.0209704
PPAT	0.541429	0.0147826
PPFIBP1	0.666426	0.0188689
PPIAL4B	0.888523	0.0298436
PPIB	-0.792859	0.00575492
PPIF	0.716563	0.00267369
PPIG	0.564255	0.0381351
PPIL6	-0.394807	0.0265306
PPM1K	0.439933	0.0339436
PPP1R13B	-0.74747	0.0228429
PPP1R15B	0.817639	0.00650201
PPP1R16B	-0.363336	0.0316079
PPP1R1A	0.165301	0.0476471
PPP2CB	1.03546	0.00876512
PPP2R2A	1.0535	0.00158957
PPP2R2B	-0.0313088	0.00878543
PPP2R3A	0.688129	0.0213518
PPP2R5D	1.00426	0.0156234
PPP3CA	0.67236	0.0241762
PPP3R1	1.35349	0.00148036
PRCC	0.758996	0.0437176
PRDX6	0.682324	0.0472738
PRICKLE4	1.5234	0.00777867
PRIM1	0.429882	0.0290199
PRIM2	0.582319	0.0211259
PRKCB	-0.273326	0.039292
PRKCH	-0.648301	0.0160388
PRKCI	0.589621	0.00692558
PRKDC	0.484126	0.0162338
PRPF40A	0.710941	0.0368401
PRPS1	0.715181	0.0229895
PRR11	0.644775	0.0013743
PRR19	0.899153	0.00345009
PRR3	0.59445	0.041446
PRR5L	-0.339625	0.0254037
PRSS16	-0.0572346	0.00364918
PRUNE	0.595984	0.0240146
PSAT1	0.441689	0.0166427
PSD3	0.485064	0.00420413
PSIP1	0.522453	0.027381
PSMB10	-0.513242	0.0228455
PSMD1	0.966103	0.0200448
PSMD2	0.569567	0.0476802
PSMF1	1.37806	0.00462656
PSRC1	0.436107	0.0329022
PSTPIP1	-0.41744	0.0100312
PTCD2	0.771564	0.0236233
PTEN	-0.380388	0.0432199
PTENP1	-0.467234	0.00872986
PTGDS	-0.252142	0.00185693
PTGER2	-0.235549	0.0426178
PTH2R	0.214476	0.0212138
PTK6	0.399917	0.0134474
PTPMT1	-0.954691	0.0345532
PTPN13	0.30342	0.0369514
PTPN18	-0.641241	0.0389621
PTPN22	-0.263471	0.0354614
PTPN6	-0.56596	0.00959959
PTPN7	-0.526389	0.00304245
PTPRC	-0.255818	0.0466671
PTPRCAP	-0.51553	0.000804836
PTX3	0.233373	0.0193476
PVRIG	-0.498043	0.00909543
PWP2	0.761479	0.0437748
PXMP4	0.504432	0.0205055
PYCARD	-0.316239	0.0397934
PYGO2	0.776797	0.0379863
QTRTD1	1.06691	0.0288328
R3HDM1	0.70846	0.0280863
RAB10	0.91162	0.034025
RAB15	0.468986	0.0176106
RAB20	-0.438337	0.00774493
RAB26	0.379091	0.00976981
RAB2A	0.826604	0.0272447
RAB37	-0.0696431	0.00042933
RAB38	0.503916	0.0166523
RAB39B	0.339591	0.0125266
RAB3B	0.348641	0.0264107
RAB3GAP1	1.03009	0.019049
RAB6B	0.425709	0.0131944
RAB7L1	0.62741	0.00159627
RABEPK	0.880677	0.0422058
RABIF	0.988783	0.0114416
RAC2	-0.395329	0.0196142
RAC3	0.617995	0.00121883
RAD1	0.851351	0.0162697
RAD9B	0.794248	0.0125937
RAE1	0.884833	0.0092768
RAET1E	-0.391368	0.036543
RAET1G	-0.042364	0.0224371
RAGE	-0.52655	0.0204356
RALBP1	0.898369	0.007229
RANGRF	-0.392538	0.0387969
RAPGEF4	0.523702	0.0175646
RAPGEF5	0.649706	0.00553283
RARB	0.388599	0.0433643
RARG	0.445077	0.0343121
RARRES3	-0.260845	0.04631
RASAL1	0.380837	0.00638829
RASAL3	-0.619831	0.000596125
RASD2	0.403406	0.0215957
RASGRP3	0.6498	0.0391624
RASL10B	0.382135	0.00269963
RASSF1	0.943811	0.0350973
RASSF5	-0.544733	0.0176721
RBBP5	0.684882	0.00991327
RBCK1	1.03609	0.0194554
RBL1	0.70655	0.0126746
RBM15	0.766064	0.042111
RBM20	-0.0447486	0.0229228
RBM28	0.754253	0.0185233
RBP4	0.178044	0.00434372
RBPJL	0.300355	0.0377549
RCE1	0.825009	0.0193105
RCL1	1.15672	0.00255258
RCOR2	0.36436	0.0168815
RCSD1	-0.565961	0.0020582
REEP4	0.962957	0.000709692
REL	0.680098	0.00726458
REPS1	0.860323	0.0333295
RET	0.231397	0.00385111
RFC1	0.6722	0.0306451
RFC2	0.882334	0.00756764
RFC4	0.61338	0.00829041
RFESD	0.689393	0.0220946
RFT1	0.938511	0.0353534
RFWD3	0.700396	0.0237938
RFX2	-0.267401	0.0285622
RGL4	-0.47828	0.0318978
RHCG	0.143094	0.042706
RHOBTB2	0.567704	0.016705
RHOH	-0.336368	0.0150136
RIBC1	-0.362372	0.0160233
RIF1	0.481064	0.0192118
RILPL2	-0.55326	0.0165691
RIMKLB	-0.575988	0.0132974
RIMS3	0.305795	0.0291825
RIOK1	0.827842	0.00837342
RIT1	0.598551	0.0447408
RNASEH1	0.662656	0.0399162
RNASET2	-0.327944	0.0488579
RNF114	1.30148	0.00154937
RNF144A	0.851774	0.0025745
RNF145	0.661509	0.0115503
RNF152	0.33288	0.0487259
RNF167	0.914049	0.0119517
RNF168	0.402374	0.0321458
RNF182	0.19765	0.00935751
RNF222	0.610696	0.0492765
RNF24	0.956171	0.00012641
RNF44	1.24614	0.00329082
RNF5	0.954351	0.0165672
RNF5P1	0.770528	0.0453276
RNF7	1.23695	0.0466894
RNMT	0.751886	0.0233792
RNPS1	1.241	0.0107629
RPA1	0.593485	0.0417157
RPGR	-0.420097	0.03875
RPGRIP1	-0.0404622	0.00418343
RPL23AP7	0.90475	0.0351289
RPL23AP82	1.16737	0.0212519
RPL35A	0.856004	0.0170381
RPL39L	0.491715	0.00584671
RPL7L1	1.13875	0.00864724
RPP14	1.08756	0.00303444
RPP40	0.643259	0.0287398
RPS10P7	0.795824	0.0297875
RPUSD3	1.4074	0.00346574
RRAD	-0.251699	0.00986529
RRAGA	0.803195	0.0270034
RRN3	0.898795	0.0216695
RRP15	0.690367	0.0271503
RRP1B	0.818397	0.0182588
RRS1	0.799329	0.0246588
RSPH1	-0.221249	0.0324178
RSPH10B2	-0.0713445	0.0473457
RTCD1	0.926956	0.0476645
RTKN	1.03072	0.0322703
RUNDC2A	0.582483	0.0379213
RYK	0.758993	0.0438186
S100A9	0.175407	0.0270593
SAA1	-0.0550885	0.000229176
SALL2	0.42064	0.00730107
SAMD3	-0.058484	0.00126204
SAMD4B	0.765592	0.025867
SAMD8	0.576335	0.0367598
SAR1A	1.2838	0.00843235
SASH3	-0.373483	0.0198052
SBDS	0.848701	0.0308795
SCAI	0.834831	0.034783
SCAMP3	0.727354	0.031123
SCARNA16	-0.0202623	0.0256933
SCARNA9	-0.422024	0.014659
SCN4B	-0.0537659	0.000214794
SCN8A	0.33545	0.00419111
SCN9A	0.217674	0.010938
SCNN1B	-0.0638094	0.00347221
SDCCAG8	0.752332	0.0475025
SDHAP3	-1.00941	0.00490022
SDHB	1.10156	0.0153513
SDHC	0.710077	0.029846
SEC14L4	0.576972	0.0065841
SEC24C	0.857844	0.0426129
SECTM1	-0.346666	0.00882439
SELPLG	-0.384158	0.0319843
SEMA3F	0.591318	0.010997
SEMA4C	0.883507	0.00697642
SEMA4F	0.577494	0.0196002
SENP2	0.987198	0.000946279
SENP3	0.94351	0.0114712
SENP5	0.889171	0.0106496
SEPT1	-0.501674	0.0163269
SEPT3	0.237874	0.0288173
SERHL2	0.409743	0.0353865
SERINC2	-0.277856	0.0151522
SERINC4	-0.635685	0.0156495
SF3A3	0.854652	0.0336455
SF3B14	0.872932	0.036592
SF3B3	0.812334	0.0264167
SF3B4	0.841531	0.0148645
SFRP4	-0.155718	0.0139114
SGK196	0.296803	0.031382
SH2B2	0.527496	0.0336696
SH3BP1	0.571409	0.041285
SH3KBP1	0.558993	0.0410635
SHISA4	0.471925	0.0136625
SHMT2	0.674609	0.00972669
SIGLEC14	-0.0857386	9.08505e-05
SIGLEC15	-0.0377413	0.0453169
SIGMAR1	0.780807	0.0203024
SIM2	0.247735	0.0429547
SKAP1	-0.285302	0.001802
SKP2	0.4418	0.036559
SLA2	-0.462217	0.0110829
SLAMF6	-0.270297	0.0361776
SLC10A3	0.893231	0.00827673
SLC12A9	1.17317	0.0169194
SLC14A1	-0.074793	0.000774903
SLC16A1	0.460968	0.00229121
SLC16A2	0.392096	0.0226121
SLC22A4	-0.472901	0.00323245
SLC25A12	1.01376	0.0263747
SLC25A3	0.862468	0.0322826
SLC25A32	0.94471	0.00553013
SLC25A35	-0.358933	0.00855831
SLC25A37	0.72677	0.00916095
SLC27A1	-0.680948	0.0219266
SLC29A1	0.459959	0.0346257
SLC29A2	0.414463	0.0424878
SLC30A6	0.832507	0.00273566
SLC31A2	-0.624673	0.0152182
SLC35B2	0.818303	0.0234109
SLC35F1	0.524063	0.00394277
SLC35F3	-0.0274976	0.0497893
SLC38A1	0.388503	0.0447946
SLC38A10	-0.861836	0.0112861
SLC38A3	0.534382	1.64093e-05
SLC39A10	0.598582	0.035008
SLC39A14	0.459982	0.00285857
SLC3A2	0.832377	0.00949222
SLC41A1	0.606136	0.0123358
SLC45A3	0.53979	0.00349422
SLC47A1	-0.176553	0.0216891
SLC48A1	0.665324	0.00181821
SLC4A5	0.919584	0.0305559
SLC5A9	-0.0686789	0.00132407
SLC7A11	0.328231	0.0216434
SLC7A2	0.165314	0.033979
SLC7A5P2	0.667699	0.0247391
SLC7A6	0.710905	0.0424294
SLMO1	0.427522	0.00488541
SMAP1	0.68888	0.0485461
SMARCC1	0.839136	0.0114119
SMARCD2	1.16903	0.00529428
SMARCD3	0.339141	0.0421914
SMCR7L	0.768937	0.027133
SMG7	0.895079	0.0247771
SMPD2	-0.620085	0.0312581
SMPD4	1.1351	0.0166013
SMU1	0.924469	0.0423744
SNAI1	0.38576	0.0331366
SNAI3	-0.399903	0.0198757
SNCA	0.454459	0.00609013
SNHG11	0.913356	0.0482323
SNHG4	0.787479	0.00398355
SNORA31	-0.0247843	0.0101955
SNORA68	-0.0194885	0.0157323
SNRNP35	-0.862634	0.0379475
SNRPB	0.964333	0.00217734
SNRPC	1.00137	0.020509
SNRPE	0.730574	0.0233594
SNRPN	-0.378298	0.0499706
SNTN	-0.193152	0.0119915
SNX15	0.7169	0.035667
SNX20	-0.313633	0.0368361
SNX22	-0.730551	0.00720787
SORBS2	-0.331223	0.00877262
SOX12	0.973062	3.38112e-05
SP6	0.272519	0.00794573
SPA17	-0.336396	0.0204669
SPAG8	-0.348845	0.00734654
SPATA1	-0.425907	0.028926
SPATA18	-0.216913	0.0220255
SPATA2	0.953839	0.0333003
SPC25	1.00978	0.0020898
SPDYE3	0.835551	0.0371615
SPEF1	-0.191878	0.0333269
SPIC	0.270559	0.048318
SPN	-0.571676	0.0299316
SPNS3	-0.041575	0.0225758
SPOCD1	0.265114	0.0307933
SPRYD4	1.50319	0.000716872
SPTLC3	0.443471	0.0217926
SRCRB4D	0.303986	0.0173344
SRD5A1	0.814822	0.00551688
SRGAP2	0.560084	0.0423948
SRI	0.892296	0.0165639
SRPK1	0.664877	0.0245084
SRPX	0.563064	1.67048e-05
SRXN1	0.395802	0.00891657
SSR4	-0.694886	0.0266107
SSTR2	0.285664	0.0305259
ST6GALNAC3	0.275308	0.0199347
STAC2	0.27891	0.00340706
STAC3	-0.370847	0.016148
STAG3	-0.630717	0.00938156
STAG3L2	0.73581	0.0154571
STAMBP	1.38816	0.00235759
STARD4	0.459262	0.0151778
STAT4	-0.36178	0.0441417
STAT6	-0.559991	0.0221234
STC1	0.349357	0.0116463
STK35	0.770233	0.0333683
STOML2	0.921416	0.0229919
STON1	0.546466	0.000301621
STOX2	0.306638	0.0447352
STRAP	0.779393	0.0244635
STX18	-0.471282	0.00121651
STX1A	0.709453	0.0054985
STX8	-0.809897	0.039533
STXBP1	0.381807	0.0334899
SUCLG1	0.929469	0.044169
SUGT1L1	-0.500834	0.0413689
SUPV3L1	1.17366	0.0044981
SURF6	1.19753	0.00241448
SYCE1	-0.0302904	0.00039624
SYCE2	-0.0807597	0.000546988
SYCP2L	0.472823	0.0484006
SYNJ2	0.513417	0.0336319
SYP	0.308171	0.0223526
SYT11	0.375677	0.0258992
TAF11	1.03578	0.0189667
TAF2	0.531463	0.0461201
TAF8	1.67264	0.000580438
TAGAP	-0.298925	0.0248396
TANC2	0.386405	0.0271471
TAOK1	0.564616	0.0389016
TARS	0.618339	0.046725
TBC1D20	1.1749	0.0347166
TBC1D8	-0.544732	0.0371689
TBCCD1	1.17745	0.011158
TBL1XR1	0.792502	0.0154847
TBX21	-0.0839419	2.77895e-05
TBX5	0.237665	0.0498342
TCEAL6	-0.0834177	0.000231458
TCF19	0.33536	0.0486658
TCOF1	0.973725	0.00410825
TCP11L1	0.629438	0.0424444
TCTN1	-0.602013	0.00953012
TDGF1	-0.0512039	0.000473709
TDGF3	-0.0323253	0.0239751
TDRKH	0.537884	0.0209036
TERF1	0.949088	0.00370324
TEX101	0.65076	0.00700455
TFAP4	0.953371	0.0137444
TFB2M	0.484384	0.0498213
TFDP2	0.659475	0.0360344
TFF3	-0.114433	0.04593
TFRC	0.384236	0.0246825
TGS1	0.966235	0.0013865
TH1L	1.13557	0.0158135
THBS3	0.505781	0.0328715
THEMIS	-0.0321119	0.015983
THOC5	0.816044	0.0217926
TIGIT	-0.238001	0.0289283
TIMM17A	0.900177	0.00529081
TIMM17B	0.818392	0.0458298
TIMM8A	0.83024	0.0118139
TJAP1	1.03794	0.0100436
TM2D2	0.932388	0.00435973
TM9SF4	1.08402	0.0268946
TMED6	-0.209839	0.0316715
TMEM108	-0.0714721	0.00663184
TMEM115	1.59694	0.0120979
TMEM120A	0.881531	0.0158297
TMEM136	0.563289	0.020745
TMEM146	-0.330092	0.0106172
TMEM14A	0.721692	0.0130741
TMEM156	-0.331755	0.0276606
TMEM169	0.383854	0.00502818
TMEM177	1.01896	0.0168035
TMEM182	0.609392	0.0236945
TMEM183A	0.786215	0.0250361
TMEM185B	0.658569	0.032618
TMEM186	1.28413	0.00349309
TMEM189	0.794965	0.0330819
TMEM189-UBE2V1	1.27882	0.022006
TMEM229B	-0.359249	0.0452327
TMEM41A	1.22148	2.30199e-05
TMEM47	-0.285954	0.0302751
TMEM55A	0.484064	0.0118333
TMEM59L	0.257424	0.00870906
TMEM79	0.615615	0.0136127
TMOD2	0.471447	0.0116461
TMOD4	-0.0389688	0.0337319
TMPRSS3	-0.254271	0.0227008
TMSB15B	0.369493	0.0222461
TMTC1	0.495068	0.00284138
TNFRSF10A	0.645202	0.0034266
TNFRSF11B	0.214132	0.011794
TNFRSF14	-0.564304	0.000368441
TNFRSF18	-0.330624	0.00226038
TNFRSF4	-0.424531	0.0142741
TNFRSF6B	-0.350105	0.0373934
TNIP1	-1.00128	0.00486821
TNIP3	-0.0307794	0.00948587
TNKS	0.578092	0.0235895
TNPO3	0.746764	0.0208622
TOM1	-0.652906	0.0399345
TOMM22	0.998101	0.0207525
TOMM34	0.921439	0.0224689
TOMM40L	0.772478	0.00339139
TOMM5	0.909605	0.0204343
TOMM6	1.51032	0.00335186
TOMM70A	0.887907	0.019162
TOPBP1	0.591315	0.0200763
TOPORS	0.715122	0.0344135
TOR1AIP2	0.485577	0.0174656
TOX2	0.3786	0.00380659
TP53RK	1.34274	0.00560286
TPD52	0.658974	0.0251712
TPD52L2	0.826247	0.0419096
TPPP3	-0.196038	0.0297083
TPT1	-0.755939	0.00806521
TPTE	0.384664	0.0312055
TRA2A	-0.748105	0.0200068
TRA2B	0.815808	0.0450591
TRAF1	-0.7808	0.00377256
TRAF3IP3	-0.543557	0.00575998
TRIB2	0.402527	0.0235717
TRIB3	0.305207	0.0240642
TRIL	0.322662	0.00954016
TRIM15	-0.0214633	0.0404054
TRIM33	0.777525	0.0156369
TRIM35	1.09914	0.00529438
TRIM46	0.647992	3.65829e-05
TRIM78P	-0.0848824	0.00013632
TRIM9	0.295417	0.0116859
TRIP4	-0.565252	0.0240812
TRMT2B	0.881744	0.0498427
TRMT6	0.734917	0.0357929
TRPC4	0.351555	0.0357165
TRPM4	-0.436734	0.00408401
TSC22D2	0.695048	0.0345466
TSN	0.797555	0.0128567
TSNAX	0.697254	0.0302857
TSNAXIP1	-0.371965	0.00428943
TSPYL1	0.73536	0.0287407
TSPYL4	0.695323	0.0188651
TSR1	0.798053	0.0154733
TTC12	-0.45774	0.0476694
TTC21A	-0.600625	0.00150067
TTC25	-0.244317	0.0209688
TTC31	1.01875	0.0375954
TTLL10	-0.229932	0.00742944
TTPAL	1.06769	0.00878867
TUBA4A	0.344348	0.0167139
TUBA8	0.582629	0.00288769
TUBB	0.670866	0.0354939
TUBB4	0.197039	0.0304427
TUBD1	0.714744	0.0311928
TUFT1	0.826759	0.00417744
TXLNB	-0.0386407	0.000208654
UBA2	0.652139	0.0451143
UBAP1	0.884317	0.0388948
UBAP2	1.02436	0.00945599
UBASH3A	-0.0472169	0.000424842
UBD	-0.254944	0.00205718
UBE2T	0.600198	0.00783613
UBE2V1	1.0645	0.0450152
UBE2V2	0.62911	0.0409229
UBE4B	0.910907	0.0192708
UBOX5	1.13882	0.00903905
UBQLN2	0.791191	0.0363928
UBQLN4	0.899572	0.00155348
UBXN10	-0.229337	0.0219369
UBXN11	-0.64446	0.0111821
UBXN2B	0.57723	0.0315049
UBXN7	0.615432	0.00940585
UBXN8	0.668138	0.0150798
UCHL1	0.175012	0.0129306
UCHL5	0.539855	0.0311277
UCK2	0.72308	0.00117146
UGGT1	0.929393	0.0126565
UGT8	0.423582	0.0400897
UMPS	0.825079	0.0172634
UNC5B	0.458658	0.00737855
UNC5CL	0.381767	0.0291355
UNG	0.648447	0.0215962
UPB1	0.358091	0.0201912
UPF2	0.704852	0.021253
UPK1A	-0.0541475	0.0207291
UPK1B	-0.253893	0.00527319
URB2	0.559524	0.0316679
USP14	0.826316	0.00694408
USP39	1.20032	0.00960771
UST	0.259903	0.0371546
UTP18	0.631619	0.0499467
UTP23	0.861969	0.0342936
VASN	0.348656	0.0317797
VCL	0.565454	0.0333501
VDAC2	1.11433	0.00580718
VGF	0.164846	0.0193432
VGLL3	-0.0490953	0.0185211
VHL	0.578347	0.0419126
VIPR1	0.317616	0.0280878
VIPR2	-0.402021	0.0107715
VKORC1L1	0.743022	0.0291694
VMAC	-0.429943	0.0436425
VPS33A	1.12584	0.020681
VPS37A	0.718079	0.0433373
VPS39	-0.965022	0.0251827
VSIG10L	0.41094	0.0103536
VWA5B1	0.46462	0.0317909
WAS	-0.632354	0.00646935
WDR3	0.838388	0.00302281
WDR43	0.689593	0.0354954
WDR46	0.799296	0.0410948
WDR5	0.751723	0.0377483
WDR53	1.08455	0.00316554
WDR54	-0.510028	0.0222644
WDR66	-0.221632	0.0449363
WDR70	1.04581	0.0105891
WDR78	-0.27286	0.0460518
WDYHV1	0.849236	0.00261081
WFDC1	-0.381906	0.0120004
WFDC3	-0.0782458	0.000443977
WFDC6	-0.0161245	0.0418443
WIZ	1.15066	0.00932033
WWC2	-0.345319	0.0355787
XCL2	-0.0254766	0.0250982
XPO5	0.966634	0.000882478
XPO7	0.929175	0.015777
XRCC2	0.615658	0.0245834
XRCC5	0.844217	0.0354321
YEATS2	0.874848	0.00747445
YKT6	0.931953	0.0328809
YRDC	0.918591	0.0139747
YTHDF3	0.843271	0.0261825
YWHAG	0.792073	0.0271466
YWHAQ	0.708999	0.041447
ZAP70	-0.284078	0.0297689
ZBTB11	0.838143	0.0300938
ZBTB20	0.439661	0.0150744
ZBTB5	0.800655	0.0187249
ZBTB7C	0.395823	0.00485185
ZBTB9	0.849267	0.039566
ZC3H8	0.594569	0.0398345
ZC3HC1	0.967496	0.0314058
ZCCHC3	0.895379	0.0119723
ZDHHC1	-0.459261	0.0240609
ZDHHC14	0.460201	0.040884
ZDHHC9	0.576166	0.029508
ZFAND2B	1.01175	0.0456392
ZFP64	0.918038	0.00839175
ZFYVE28	-0.529443	0.00553211
ZHX1	0.603604	0.0296204
ZHX3	0.721689	0.00424419
ZMAT1	-0.231888	0.0419037
ZMYM1	0.622886	0.0314902
ZMYND10	-0.169805	0.0391485
ZMYND12	-0.378636	0.00062641
ZMYND19	0.985407	0.00551115
ZNF114	0.389468	0.0496731
ZNF140	-0.546996	0.0459144
ZNF146	0.701244	0.0375339
ZNF175	-0.322545	0.0139325
ZNF223	-0.0399351	0.0314047
ZNF238	-0.433149	0.0185333
ZNF250	0.837483	0.0369085
ZNF280C	0.719797	0.00294367
ZNF284	-0.589216	0.00962494
ZNF286A	0.594193	0.0375869
ZNF343	1.05615	0.00312333
ZNF440	-0.487957	0.0307854
ZNF497	-0.735184	0.0077166
ZNF501	-0.224294	0.0458103
ZNF518B	0.479705	0.046235
ZNF519	-0.0545111	0.0167848
ZNF528	-0.440763	0.0365317
ZNF543	0.926502	0.0232664
ZNF573	0.501845	0.0446701
ZNF575	0.687668	0.0399949
ZNF577	-0.467814	0.0101768
ZNF578	-0.755654	0.0108996
ZNF581	0.70773	0.0461603
ZNF606	-0.376333	0.034023
ZNF615	-0.622791	0.0385158
ZNF622	0.899978	0.0365709
ZNF623	0.642443	0.0102046
ZNF649	-0.4463	0.0323854
ZNF669	1.11086	0.00280895
ZNF671	-0.268361	0.0289925
ZNF688	-0.881202	0.00651334
ZNF69	-0.358718	0.00720542
ZNF695	0.519559	0.0212987
ZNF696	0.796927	0.0290938
ZNF706	0.955264	0.0240555
ZNF707	0.700158	0.0188408
ZNF75D	-0.735299	0.0127305
ZNF785	0.897436	0.0277314
ZNF841	-0.833056	0.00897203
ZNHIT6	0.898932	0.0269767
ZRANB3	0.563539	0.0162581
ZRSR2	-0.961081	0.00334596
ZSCAN2	0.840476	0.043487
ZSCAN20	0.613353	0.0279868
ZSCAN22	0.836767	0.0387042
ZSWIM1	1.00008	0.0316495
ZXDC	0.927154	0.0357842
ZYG11A	0.313357	0.0194801
